# Supplementary material for: Prevalence of hepatitis B virus and immunity status among healthcare workers in Beira City, Mozambique
Source: PLoS One. 2022 Oct 14;17(10):e0276283. doi: 10.1371/journal.pone.0276283 (PMC9565706; doi:10.1371/journal.pone.0276283)
Supplement: S2 File — (XLS) [file pone.0276283.s002.xls]

## Sheet: Folha1
Participant code	Gender	Age	Marital status	Unit of Work	Professional cadre	Years of service	How long have you been working in your current unit?	HBsAg Rapid Test	HBV DNA ( IU/mL)	Health facilities	ELISA anti-HBs	ELISA HBsAg	ELISA anti-HBc	Hepatitis vaccine (Self reported)	How many doses of hepatitis B vaccine did you receive?	How many times have you had exposure to sting/body fluids during your professionals activities?
1	Male	30	Married	Medicine-hospitalization	Nurse	More than 5 years	More than 5 years	Positive	4766	Beira Central Hospital	Negative	Positive	Positive	No		None
2	Female	54	Married	Medicine-hospitalization	Nurse	More than 5 years	Lass than 1 year	Negative	Target Not Detected	Beira Central Hospital	Positive	Negative	Negative	No		Three times
3	Male	29	Single	Medicine-hospitalization	Nurse	More than 5 years	1-5 years	Negative	Target Not Detected	Beira Central Hospital	Positive	Negative	Negative	Yes	2	Once
4	Female	31	Married	Medicine-hospitalization	Nurse	1-5 years	1-5 years	Negative	Target Not Detected	Beira Central Hospital	Positive	Negative	Negative	Yes	3	Once
5	Female	29	Married	Medicine-hospitalization	Nurse	More than 5 years	1-5 years	Negative	Target Not Detected	Beira Central Hospital	Positive	Negative	Negative	Yes	3	None
6	Female	44	Married	Medicine-hospitalization	Nurse	More than 5 years	Lass than 1 year	Negative	Target Not Detected	Beira Central Hospital	Positive	Negative	Positive	Doesn't know		Once
7	Female	34	Married	Medicine-hospitalization	Nurse	More than 5 years	1-5 years	Negative	Target Not Detected	Beira Central Hospital	Positive	Negative	Negative	No		None
8	Female	29	Married	Medicine-hospitalization	Physicians	1-5 years	1-5 years	Negative	Target Not Detected	Beira Central Hospital	Positive	Negative	Negative	Yes	2	Three times
9	Female	29	Married	Medicine-hospitalization	Physicians	1-5 years	1-5 years	Negative	Target Not Detected	Beira Central Hospital	Positive	Negative	Positive	Yes	1	Twice
10	Female	39	Married	Medicine-hospitalization	Nurse	More than 5 years	More than 5 years	Positive	20	Beira Central Hospital	Positive	Positive	Positive	No		None
11	Male	24	Single	Medicine-hospitalization	Nurse	1-5 years	1-5 years	Negative	Target Not Detected	Beira Central Hospital	Negative	Negative	Negative	No		Once
12	Female	29	Married	Medicine-hospitalization	Nurse	1-5 years	1-5 years	Negative	Target Not Detected	Beira Central Hospital	Negative	Negative	Negative	No		None
13	Female	43	Married	Medicine-hospitalization	Physicians	More than 5 years	1-5 years	Negative	Target Not Detected	Beira Central Hospital	Negative	Negative	Negative	No		None
14	Female	45	Married	Medicine-hospitalization	Nurse	1-5 years	More than 5 years	Negative	Target Not Detected	Beira Central Hospital	Positive	Negative	Positive	No		None
15	Male	48	Married	Medicine-hospitalization	Auxiliary	More than 5 years	More than 5 years	Negative	Target Not Detected	Beira Central Hospital	Positive	Negative	Negative	Doesn't know		None
16	Male	32	Married	Medicine-hospitalization	Nurse	More than 5 years	1-5 years	Negative	Target Not Detected	Beira Central Hospital	Negative	Negative	Negative	No		None
17	Female	33	Married	Medicine-hospitalization	Auxiliary	1-5 years	1-5 years	Negative	Target Not Detected	Beira Central Hospital	Negative	Negative	Negative	No		None
18	Male	48	Married	Medicine-hospitalization	Auxiliary	More than 5 years	More than 5 years	Negative	Target Not Detected	Beira Central Hospital	Positive	Negative	Negative	No		None
19	Female	42	Married	Medicine-hospitalization	Auxiliary	More than 5 years	More than 5 years	Negative	Target Not Detected	Beira Central Hospital	Positive	Negative	Negative	No		None
20	Male	26	Married	Medicine-hospitalization	Nurse	1-5 years	1-5 years	Negative	Target Not Detected	Beira Central Hospital	Negative	Negative	Negative	No		None
21	Female	35	Married	Medicine-hospitalization	Nurse	More than 5 years	More than 5 years	Negative	Target Not Detected	Beira Central Hospital	Negative	Negative	Negative	No		Twice
22	Female	39	Married	Medicine-hospitalization	Nurse	More than 5 years	Lass than 1 year	Negative	Target Not Detected	Beira Central Hospital	Positive	Negative	Negative	No		None
23	Female	35	Married	Medicine-hospitalization	Auxiliary	More than 5 years	More than 5 years	Negative	Target Not Detected	Beira Central Hospital	Negative	Negative	Negative	No		None
24	Male	37	Married	Medicine-hospitalization	Nurse	More than 5 years	More than 5 years	Negative	Target Not Detected	Beira Central Hospital	Positive	Negative	Negative	No		None
25	Female	28	Single	Pediatrics-hospitalization	Nurse	1-5 years	1-5 years	Negative	Target Not Detected	Beira Central Hospital	Negative	Negative	Negative	No		None
26	Female	41	Married	Pediatrics-hospitalization	Auxiliary	More than 5 years	More than 5 years	Negative	Target Not Detected	Beira Central Hospital	Positive	Negative	Negative	No		None
27	Female	38	Married	Pediatrics-hospitalization	Nurse	More than 5 years	More than 5 years	Negative	Target Not Detected	Beira Central Hospital	Positive	Negative	Negative	No		More than three times
28	Female	45	Married	Pediatrics-hospitalization	Nurse	More than 5 years	More than 5 years	Negative	Target Not Detected	Beira Central Hospital	Negative	Negative	Negative	Yes	2	None
29	Female	40	Married	Pediatrics-hospitalization	Nurse	More than 5 years	More than 5 years	Negative	Target Not Detected	Beira Central Hospital	Positive	Negative	Negative	Yes	1	Twice
30	Female	42	Married	Pediatrics-hospitalization	Nurse	More than 5 years	More than 5 years	Negative	Target Not Detected	Beira Central Hospital	Positive	Negative	Negative	Yes	2	More than three times
31	Male	32	Married	Pediatrics-hospitalization	Physicians	More than 5 years	1-5 years	Negative	Target Not Detected	Beira Central Hospital	Negative	Negative	Negative	No		Twice
32	Female	35	Married	Pediatrics-hospitalization	Auxiliary	More than 5 years	More than 5 years	Negative	Target Not Detected	Beira Central Hospital	Negative	Negative	Negative	No		None
33	Male	34	Married	Pediatrics-hospitalization	Physicians	More than 5 years	1-5 years	Positive	448	Beira Central Hospital	Negative	Positive	Positive	Yes	2	Twice
34	Female	32	Married	Pediatrics-hospitalization	Nurse	1-5 years	1-5 years	Negative	Target Not Detected	Beira Central Hospital	Positive	Negative	Negative	No		None
35	Female	29	Married	Pediatrics-hospitalization	Physicians	1-5 years	1-5 years	Negative	Target Not Detected	Beira Central Hospital	Positive	Negative	Negative	Yes	3	More than three times
36	Female	36	Married	Pediatrics-hospitalization	Nurse	More than 5 years	More than 5 years	Negative	Target Not Detected	Beira Central Hospital	Negative	Negative	Negative	No		None
37	Female	33	Married	Pediatrics-hospitalization	Nurse	More than 5 years	More than 5 years	Negative	Target Not Detected	Beira Central Hospital	Negative	Negative	Negative	No		Twice
38	Female	34	Married	Pediatrics-hospitalization	Auxiliary	More than 5 years	More than 5 years	Negative	Target Not Detected	Beira Central Hospital	Positive	Negative	Negative	Doesn't know		None
39	Female	30	Married	Pediatrics-hospitalization	Nurse	1-5 years	1-5 years	Negative	Target Not Detected	Beira Central Hospital	Negative	Negative	Negative	No		None
40	Female	49	Divorced	Pediatrics-hospitalization	Nurse	More than 5 years	More than 5 years	Negative	Target Not Detected	Beira Central Hospital	Negative	Negative	Negative	No		None
41	Female	27	Married	Pediatrics-hospitalization	Nurse	More than 5 years	More than 5 years	Negative	Target Not Detected	Beira Central Hospital	Positive	Negative	Negative	No		Once
42	Female	31	Married	Pediatrics-hospitalization	Physicians	More than 5 years	More than 5 years	Negative	Target Not Detected	Beira Central Hospital	Positive	Negative	Negative	Yes	3	None
43	Male	33	Married	Pediatrics-hospitalization	Nurse	More than 5 years	More than 5 years	Negative	Target Not Detected	Beira Central Hospital	Negative	Negative	Negative	No		None
44	Male	38	Married	Surgery hospitalizations	Auxiliary	More than 5 years	Lass than 1 year	Negative	Target Not Detected	Beira Central Hospital	Positive	Negative	Negative	No		None
45	Female	36	Married	Surgery hospitalizations	Auxiliary	More than 5 years	More than 5 years	Negative	Target Not Detected	Beira Central Hospital	Positive	Negative	Negative	Doesn't know		None
46	Female	38	Married	Surgery hospitalizations	Nurse	More than 5 years	Lass than 1 year	Negative	Target Not Detected	Beira Central Hospital	Negative	Negative	Negative	No		Twice
47	Female	37	Married	Surgery hospitalizations	Nurse	More than 5 years	Lass than 1 year	Negative	Target Not Detected	Beira Central Hospital	Positive	Negative	Negative	No		None
48	Female	39	Married	Surgery hospitalizations	Nurse	More than 5 years	Lass than 1 year	Positive	<20	Beira Central Hospital	Negative	Positive	Positive	No		Twice
49	Female	33	Married	Gynecology/obstetrics hospitalizations	Auxiliary	1-5 years	1-5 years	Negative	Target Not Detected	Beira Central Hospital	Positive	Negative	Negative	Yes	3	None
50	Female	28	Married	Gynecology/obstetrics hospitalizations	Nurse	More than 5 years	1-5 years	Negative	Target Not Detected	Beira Central Hospital	Positive	Negative	Negative	Yes	2	None
51	Female	32	Single	Surgery hospitalizations	Nurse	More than 5 years	1-5 years	Negative	Target Not Detected	Beira Central Hospital	Positive	Negative	Positive	No		None
52	Female	30	Single	Surgery hospitalizations	Nurse	1-5 years	1-5 years	Negative	Target Not Detected	Beira Central Hospital	Negative	Negative	Negative	Doesn't know		More than three times
53	Female	53	Married	Surgery hospitalizations	Auxiliary	More than 5 years	1-5 years	Negative	Target Not Detected	Beira Central Hospital	Positive	Negative	Negative	Yes	1	None
54	Female	29	Married	Surgery hospitalizations	Nurse	More than 5 years	1-5 years	Negative	Target Not Detected	Beira Central Hospital	Positive	Negative	Negative	No		None
55	Female	38	Married	Surgery hospitalizations	Nurse	Lass than 1 year	Lass than 1 year	Negative	Target Not Detected	Beira Central Hospital	Negative	Negative	Negative	No		None
56	Female	24	Married	Surgery hospitalizations	Nurse	More than 5 years	More than 5 years	Negative	Target Not Detected	Beira Central Hospital	Negative	Negative	Negative	No		Once
57	Male	41	Married	Surgery hospitalizations	Physicians	More than 5 years	1-5 years	Negative	Target Not Detected	Beira Central Hospital	Positive	Negative	Negative	Yes	2	None
58	Male	38	Married	Surgery hospitalizations	Nurse	More than 5 years	1-5 years	Negative	Target Not Detected	Beira Central Hospital	Positive	Negative	Negative	Yes	1	Twice
59	Male	34	Married	Orthopedic-hospitalization	Physicians	More than 5 years	More than 5 years	Negative	Target Not Detected	Beira Central Hospital	Positive	Negative	Negative	Yes	1	None
60	Female	34	Married	Gynecology/obstetrics hospitalizations	Nurse	More than 5 years	1-5 years	Negative	Target Not Detected	Beira Central Hospital	Negative	Negative	Negative	Yes	1	Once
61	Male	61	Married	Gynecology/obstetrics hospitalizations	Physicians	More than 5 years	More than 5 years	Negative	Target Not Detected	Beira Central Hospital	Negative	Negative	Negative	No		Twice
62	Female	34	Single	Gynecology/obstetrics hospitalizations	Auxiliary	More than 5 years	More than 5 years	Negative	Target Not Detected	Beira Central Hospital	Positive	Negative	Negative	Yes	1	None
63	Female	27	Married	Gynecology/obstetrics hospitalizations	Auxiliary	More than 5 years	1-5 years	Negative	Target Not Detected	Beira Central Hospital	Positive	Negative	Negative	Yes	2	None
64	Female	24	Single	Gynecology/obstetrics hospitalizations	Nurse	More than 5 years	More than 5 years	Negative	Target Not Detected	Beira Central Hospital	Positive	Negative	Negative	No		More than three times
65	Female	41	Single	Gynecology/obstetrics hospitalizations	Nurse	More than 5 years	1-5 years	Negative	Target Not Detected	Beira Central Hospital	Positive	Negative	Negative	Yes	1	More than three times
66	Male	35	Married	Gynecology/obstetrics hospitalizations	Physicians	More than 5 years	1-5 years	Negative	Target Not Detected	Beira Central Hospital	Positive	Negative	Negative	Yes	3	None
67	Male	47	Married	Gynecology/obstetrics hospitalizations	Physicians	More than 5 years	More than 5 years	Negative	Target Not Detected	Beira Central Hospital	Positive	Negative	Positive	No		Three times
68	Female	42	Married	Gynecology/obstetrics hospitalizations	Nurse	More than 5 years	More than 5 years	Negative	Target Not Detected	Beira Central Hospital	Positive	Negative	Negative	Yes	3	None
69	Female	35	Married	Gynecology/obstetrics hospitalizations	Laboratory technicians	1-5 years	1-5 years	Negative	Target Not Detected	Beira Central Hospital	Negative	Negative	Negative	Doesn't know		None
70	Female	40	Married	Gynecology/obstetrics hospitalizations	Nurse	More than 5 years	More than 5 years	Negative	Target Not Detected	Beira Central Hospital	Positive	Negative	Negative	Yes	2	None
71	Female	41	Married	Gynecology/obstetrics hospitalizations	Nurse	More than 5 years	Lass than 1 year	Negative	Target Not Detected	Beira Central Hospital	Negative	Negative	Negative	No		Once
72	Female	33	Married	Gynecology/obstetrics hospitalizations	Auxiliary	More than 5 years	More than 5 years	Negative	Target Not Detected	Beira Central Hospital	Negative	Negative	Negative	No		Once
73	Female	43	Single	Gynecology/obstetrics hospitalizations	Nurse	More than 5 years	More than 5 years	Negative	Target Not Detected	Beira Central Hospital	Negative	Negative	Negative	No		Once
74	Female	38	Married	Gynecology/obstetrics hospitalizations	Nurse	More than 5 years	More than 5 years	Negative	Target Not Detected	Beira Central Hospital	Positive	Negative	Negative	No		Three times
75	Male	32	Married	Gynecology/obstetrics hospitalizations	Physicians	1-5 years	1-5 years	Negative	Target Not Detected	Beira Central Hospital	Negative	Negative	Negative	Yes	1	Twice
76	Female	30	Married	Gynecology/obstetrics hospitalizations	Nurse	More than 5 years	More than 5 years	Negative	Target Not Detected	Beira Central Hospital	Negative	Negative	Negative	No		Once
77	Female	42	Married	Gynecology/obstetrics hospitalizations	Nurse	More than 5 years	More than 5 years	Negative	Target Not Detected	Beira Central Hospital	Positive	Negative	Negative	No		More than three times
78	Female	37	Married	Gynecology/obstetrics hospitalizations	Nurse	1-5 years	1-5 years	Negative	Target Not Detected	Beira Central Hospital	Positive	Negative	Positive	Yes	3	Once
79	Female	43	Married	Gynecology/obstetrics hospitalizations	Nurse	More than 5 years	More than 5 years	Negative	Target Not Detected	Beira Central Hospital	Negative	Negative	Negative	Yes	1	None
80	Female	34	Married	Gynecology/obstetrics hospitalizations	Nurse	More than 5 years	More than 5 years	Negative	Target Not Detected	Beira Central Hospital	Positive	Negative	Negative	Yes	2	Once
81	Female	34	Married	Gynecology/obstetrics hospitalizations	Nurse	1-5 years	1-5 years	Negative	Target Not Detected	Beira Central Hospital	Negative	Negative	Negative	No		None
82	Female	46	Married	Gynecology/obstetrics hospitalizations	Auxiliary	More than 5 years	More than 5 years	Negative	Target Not Detected	Beira Central Hospital	Negative	Negative	Negative	Doesn't know		None
83	Female	55	Married	Gynecology/obstetrics hospitalizations	Auxiliary	More than 5 years	More than 5 years	Negative	Target Not Detected	Beira Central Hospital	Positive	Negative	Negative	Yes	3	Twice
84	Female	25	Married	Gynecology/obstetrics hospitalizations	Nurse	More than 5 years	More than 5 years	Negative	Target Not Detected	Beira Central Hospital	Negative	Negative	Negative	No		None
85	Male	35	Married	Gynecology/obstetrics hospitalizations	Physicians	More than 5 years	More than 5 years	Negative	Target Not Detected	Beira Central Hospital	Positive	Negative	Negative	Yes	2	Twice
86	Female	40	Married	Gynecology/obstetrics hospitalizations	Physicians	More than 5 years	1-5 years	Negative	Target Not Detected	Beira Central Hospital	Positive	Negative	Negative	Yes	3	More than three times
87	Female	40	Married	Gynecology/obstetrics hospitalizations	Nurse	More than 5 years	More than 5 years	Negative	Target Not Detected	Beira Central Hospital	Positive	Negative	Negative	Yes	2	Once
88	Female	45	Married	Gynecology/obstetrics hospitalizations	Nurse	More than 5 years	More than 5 years	Negative	Target Not Detected	Beira Central Hospital	Positive	Negative	Positive	No		More than three times
89	Female	38	Married	Gynecology/obstetrics hospitalizations	Nurse	More than 5 years	More than 5 years	Negative	Target Not Detected	Beira Central Hospital	Positive	Negative	Negative	Doesn't know		None
90	Female	34	Married	Gynecology/obstetrics hospitalizations	Auxiliary	More than 5 years	1-5 years	Negative	Target Not Detected	Beira Central Hospital	Positive	Negative	Negative	No		None
91	Female	59	Married	Medicine-hospitalization	Nurse	More than 5 years	More than 5 years	Negative	Target Not Detected	Beira Central Hospital	Positive	Negative	Negative	Yes	2	More than three times
92	Male	28	Married	Emergency Services - Adults	Nurse	More than 5 years	1-5 years	Positive	3430	Beira Central Hospital	Negative	Positive	Positive	Yes	2	None
93	Male	34	Married	Emergency Services - Adults	Auxiliary	More than 5 years	1-5 years	Negative	Target Not Detected	Beira Central Hospital	Positive	Negative	Negative	Yes	2	None
94	Male	27	Married	Emergency Services - Adults	Nurse	1-5 years	1-5 years	Negative	Target Not Detected	Beira Central Hospital	Positive	Negative	Negative	Yes	2	None
95	Male	36	Married	Emergency Services - Adults	Nurse	More than 5 years	More than 5 years	Negative	Target Not Detected	Beira Central Hospital	Positive	Negative	Negative	Yes	3	None
96	Male	31	Married	Emergency Services - Adults	Physicians	More than 5 years	1-5 years	Negative	Target Not Detected	Beira Central Hospital	Positive	Negative	Negative	No		Three times
97	Male	32	Married	Emergency Services - Adults	Nurse	More than 5 years	More than 5 years	Negative	Target Not Detected	Beira Central Hospital	Positive	Negative	Negative	Yes	3	None
98	Female	27	Married	Emergency Services - Adults	Nurse	Lass than 1 year	Lass than 1 year	Negative	Target Not Detected	Beira Central Hospital	Positive	Negative	Negative	No		None
99	Male	59	Married	Emergency Services - Adults	Others	More than 5 years	More than 5 years	Negative	Target Not Detected	Beira Central Hospital	Positive	Negative	Negative	Yes	3	None
100	Male	37	Married	Emergency Services - Adults	Nurse	More than 5 years	More than 5 years	Negative	Target Not Detected	Beira Central Hospital	Positive	Negative	Negative	Yes	1	None
101	Male	21	Single	Emergency Services - Adults	Auxiliary	1-5 years	1-5 years	Negative	Target Not Detected	Beira Central Hospital	Negative	Negative	Negative	Yes	2	None
102	Male	25	Married	Emergency Services - Adults	Auxiliary	1-5 years	1-5 years	Negative	Target Not Detected	Beira Central Hospital	Positive	Negative	Negative	Yes	1	None
103	Male	51	Married	Emergency Services - Adults	Auxiliary	More than 5 years	More than 5 years	Negative	Target Not Detected	Beira Central Hospital	Positive	Negative	Negative	Yes	3	Twice
104	Male	47	Married	Medicine-hospitalization	Auxiliary	More than 5 years	More than 5 years	Negative	Target Not Detected	Beira Central Hospital	Positive	Negative	Negative	Yes	2	Once
105	Female	32	Married	Emergency Services - Adults	Others	More than 5 years	More than 5 years	Negative	Target Not Detected	Beira Central Hospital	Positive	Negative	Negative	Yes	3	None
106	Male	25	Single	Emergency Services - Adults	Nurse	1-5 years	1-5 years	Negative	Target Not Detected	Beira Central Hospital	Positive	Negative	Negative	Yes	2	None
107	Male	28	Single	Emergency Services - Adults	Nurse	1-5 years	1-5 years	Negative	Target Not Detected	Beira Central Hospital	Positive	Negative	Negative	Yes	3	More than three times
108	Female	41	Married	Gynecology/obstetrics hospitalizations	Nurse	More than 5 years	Lass than 1 year	Negative	Target Not Detected	Beira Central Hospital	Positive	Negative	Negative	No		Once
109	Male	34	Single	Surgery hospitalizations	Physicians	More than 5 years	Lass than 1 year	Negative	Target Not Detected	Beira Central Hospital	Negative	Negative	Negative	No		Three times
110	Male	26	Married	Emergency Services - Adults	Nurse	More than 5 years	More than 5 years	Negative	Target Not Detected	Beira Central Hospital	Positive	Negative	Negative	No		None
111	Male	27	Single	Emergency Services - Adults	Nurse	1-5 years	1-5 years	Negative	Target Not Detected	Beira Central Hospital	Negative	Negative	Positive	No		None
112	Male	29	Married	Emergency Services - Adults	Nurse	More than 5 years	Lass than 1 year	Negative	Target Not Detected	Beira Central Hospital	Positive	Negative	Negative	No		Once
113	Female	37	Married	Emergency Services - Adults	Physicians	More than 5 years	1-5 years	Negative	Target Not Detected	Beira Central Hospital	Positive	Negative	Negative	No		None
114	Female	33	Single	Emergency Services - Adults	Auxiliary	More than 5 years	More than 5 years	Negative	Target Not Detected	Beira Central Hospital	Positive	Negative	Negative	Yes	3	None
115	Female	30	Married	Emergency Services - Adults	Nurse	More than 5 years	1-5 years	Negative	Target Not Detected	Beira Central Hospital	Negative	Negative	Negative	No		More than three times
116	Male	28	Married	Emergency Services - Adults	Nurse	1-5 years	1-5 years	Negative	Target Not Detected	Beira Central Hospital	Negative	Negative	Negative	No		Twice
117	Female	28	Married	Emergency Services - Adults	Nurse	More than 5 years	1-5 years	Negative	Target Not Detected	Beira Central Hospital	Negative	Negative	Negative	No		Once
118	Female	30	Married	Emergency Services - Adults	Physicians	Lass than 1 year	Lass than 1 year	Negative	Target Not Detected	Beira Central Hospital	Negative	Negative	Negative	No		None
119	Male	60	Married	Operating room	Others	More than 5 years	More than 5 years	Negative	Target Not Detected	Beira Central Hospital	Positive	Negative	Negative	Yes	2	None
120	Female	37	Married	Operating room	Others	More than 5 years	More than 5 years	Negative	Target Not Detected	Beira Central Hospital	Positive	Negative	Negative	Yes	2	None
121	Male	35	Married	Operating room	Physicians	More than 5 years	1-5 years	Negative	Target Not Detected	Beira Central Hospital	Negative	Negative	Negative	No		More than three times
122	Male	22	Single	Emergency Services - Adults	Nurse	1-5 years	1-5 years	Negative	Target Not Detected	Beira Central Hospital	Negative	Negative	Negative	Yes	3	Once
123	Male	54	Married	Operating room	Others	More than 5 years	1-5 years	Negative	Target Not Detected	Beira Central Hospital	Positive	Negative	Negative	Yes	2	Twice
124	Female	39	Married	Operating room	Others	More than 5 years	More than 5 years	Negative	Target Not Detected	Beira Central Hospital	Positive	Negative	Negative	Yes	1	None
125	Male	49	Married	Surgery hospitalizations	Physicians	More than 5 years	More than 5 years	Negative	Target Not Detected	Beira Central Hospital	Positive	Negative	Negative	No		None
126	Female	40	Married	Operating room	Others	More than 5 years	1-5 years	Negative	Target Not Detected	Beira Central Hospital	Positive	Negative	Negative	Yes	1	More than three times
127	Male	66	Widow	Operating room	Nurse	More than 5 years	More than 5 years	Negative	Target Not Detected	Beira Central Hospital	Positive	Negative	Negative	Yes	2	Three times
128	Male	67	Married	Operating room	Nurse	More than 5 years	More than 5 years	Negative	Target Not Detected	Beira Central Hospital	Positive	Negative	Negative	Yes	2	Twice
129	Male	51	Married	Surgery hospitalizations	Physicians	Lass than 1 year	Lass than 1 year	Negative	Target Not Detected	Beira Central Hospital	Positive	Negative	Negative	Yes	2	None
130	Female	30	Single	Laboratory	Laboratory technicians	More than 5 years	More than 5 years	Negative	Target Not Detected	Beira Central Hospital	Positive	Negative	Negative	Yes	2	None
131	Female	48	Married	Laboratory	Laboratory technicians	More than 5 years	More than 5 years	Negative	Target Not Detected	Beira Central Hospital	Positive	Negative	Negative	Yes	3	None
132	Female	39	Married	Laboratory	Laboratory technicians	More than 5 years	More than 5 years	Negative	Target Not Detected	Beira Central Hospital	Positive	Negative	Negative	Yes	2	None
133	Male	27	Married	Laboratory	Laboratory technicians	More than 5 years	More than 5 years	Negative	Target Not Detected	Beira Central Hospital	Positive	Negative	Negative	Yes	3	None
134	Male	51	Married	Laboratory	Laboratory technicians	More than 5 years	More than 5 years	Negative	Target Not Detected	Beira Central Hospital	Positive	Negative	Negative	Yes	2	None
135	Female	27	Married	Laboratory	Laboratory technicians	More than 5 years	More than 5 years	Negative	Target Not Detected	Beira Central Hospital	Positive	Negative	Negative	No		None
136	Female	47	Married	Laboratory	Laboratory technicians	More than 5 years	More than 5 years	Positive	11680	Beira Central Hospital	Negative	Positive	Positive	Yes	2	Once
137	Female	46	Married	Laboratory	Laboratory technicians	More than 5 years	More than 5 years	Negative	Target Not Detected	Beira Central Hospital	Positive	Negative	Negative	Yes	3	None
138	Male	25	Married	Laboratory	Laboratory technicians	1-5 years	1-5 years	Negative	Target Not Detected	Beira Central Hospital	Positive	Negative	Negative	Yes	3	None
139	Male	34	Married	Laboratory	Laboratory technicians	More than 5 years	More than 5 years	Negative	Target Not Detected	Beira Central Hospital	Positive	Negative	Negative	Yes	2	None
140	Female	61	Married	Laboratory	Auxiliary	More than 5 years	More than 5 years	Negative	Target Not Detected	Beira Central Hospital	Positive	Negative	Negative	Yes	2	None
141	Female	55	Widow	Laboratory	Auxiliary	More than 5 years	More than 5 years	Negative	Target Not Detected	Beira Central Hospital	Positive	Negative	Positive	Yes	3	None
142	Male	43	Married	Laboratory	Laboratory technicians	More than 5 years	More than 5 years	Negative	Target Not Detected	Beira Central Hospital	Positive	Negative	Negative	Yes	2	Once
143	Female	42	Married	Operating room	Others	More than 5 years	More than 5 years	Negative	Target Not Detected	Beira Central Hospital	Positive	Negative	Negative	Yes	1	None
144	Male	37	Married	Operating room	Auxiliary	More than 5 years	1-5 years	Negative	Target Not Detected	Beira Central Hospital	Positive	Negative	Negative	No		None
145	Male	58	Married	Operating room	Others	More than 5 years	More than 5 years	Negative	Target Not Detected	Beira Central Hospital	Positive	Negative	Negative	Yes	3	None
146	Male	34	Married	Operating room	Others	More than 5 years	1-5 years	Negative	Target Not Detected	Beira Central Hospital	Negative	Negative	Negative	No		Twice
147	Male	54	Married	Operating room	Others	More than 5 years	More than 5 years	Negative	Target Not Detected	Beira Central Hospital	Positive	Negative	Negative	Yes	2	Twice
148	Female	42	Widow	Operating room	Others	More than 5 years	1-5 years	Negative	Target Not Detected	Beira Central Hospital	Positive	Negative	Negative	Yes	3	None
149	Female	44	Married	Operating room	Others	More than 5 years	More than 5 years	Negative	Target Not Detected	Beira Central Hospital	Positive	Negative	Negative	Yes	3	More than three times
150	Female	53	Widow	Operating room	Others	More than 5 years	More than 5 years	Positive	<20	Beira Central Hospital	Negative	Positive	Positive	No		Once
151	Male	38	Widow	Operating room	Others	More than 5 years	1-5 years	Negative	Target Not Detected	Beira Central Hospital	Positive	Negative	Negative	Yes	2	None
152	Male	34	Married	Operating room	Auxiliary	1-5 years	1-5 years	Negative	Target Not Detected	Beira Central Hospital	Positive	Negative	Negative	No		None
153	Male	50	Married	Operating room	Auxiliary	More than 5 years	More than 5 years	Negative	Target Not Detected	Beira Central Hospital	Positive	Negative	Negative	Yes	3	More than three times
154	Female	37	Married	Operating room	Others	More than 5 years	More than 5 years	Negative	Target Not Detected	Beira Central Hospital	Negative	Negative	Negative	No		Once
155	Female	34	Married	Operating room	Others	More than 5 years	Lass than 1 year	Negative	Target Not Detected	Beira Central Hospital	Positive	Negative	Negative	Yes	1	More than three times
156	Female	33	Married	Operating room	Auxiliary	More than 5 years	More than 5 years	Negative	Target Not Detected	Beira Central Hospital	Positive	Negative	Positive	No		Once
157	Female	52	Single	Operating room	Others	More than 5 years	More than 5 years	Negative	Target Not Detected	Beira Central Hospital	Positive	Negative	Negative	No		More than three times
158	Male	56	Married	Operating room	Others	More than 5 years	More than 5 years	Negative	Target Not Detected	Beira Central Hospital	Positive	Negative	Negative	Yes	3	None
159	Female	36	Married	Operating room	Auxiliary	More than 5 years	More than 5 years	Negative	Target Not Detected	Beira Central Hospital	Negative	Negative	Negative	No		None
160	Male	42	Married	Other	Laboratory technicians	More than 5 years	More than 5 years	Negative	Target Not Detected	Beira Central Hospital	Positive	Negative	Negative	Yes	2	Once
161	Female	55	Married	Other	Auxiliary	More than 5 years	More than 5 years	Negative	Target Not Detected	Beira Central Hospital	Positive	Negative	Negative	Yes	2	None
162	Male	49	Married	Other	Laboratory technicians	More than 5 years	More than 5 years	Negative	Target Not Detected	Beira Central Hospital	Positive	Negative	Negative	Yes	2	Once
163	Female	33	Married	Other	Auxiliary	More than 5 years	More than 5 years	Negative	Target Not Detected	Beira Central Hospital	Positive	Negative	Negative	No		Once
164	Female	54	Single	Other	Nurse	More than 5 years	More than 5 years	Negative	Target Not Detected	Beira Central Hospital	Positive	Negative	Negative	Yes	3	Once
165	Male	27	Single	Other	Laboratory technicians	1-5 years	1-5 years	Negative	Target Not Detected	Beira Central Hospital	Positive	Negative	Negative	Yes	2	Once
166	Female	44	Married	Other	Laboratory technicians	More than 5 years	More than 5 years	Negative	Target Not Detected	Beira Central Hospital	Positive	Negative	Negative	Yes	3	None
167	Female	52	Married	External consultations	Auxiliary	More than 5 years	More than 5 years	Negative	Target Not Detected	Beira Central Hospital	Positive	Negative	Negative	No		Twice
168	Male	44	Married	Other	Laboratory technicians	More than 5 years	More than 5 years	Negative	Target Not Detected	Beira Central Hospital	Positive	Negative	Negative	Yes	3	None
169	Male	32	Married	Laboratory	Laboratory technicians	More than 5 years	More than 5 years	Negative	Target Not Detected	Beira Central Hospital	Positive	Negative	Negative	Yes	2	Once
170	Male	53	Married	Laboratory	Auxiliary	More than 5 years	More than 5 years	Negative	Target Not Detected	Beira Central Hospital	Negative	Negative	Negative	Yes	3	None
171	Male	32	Married	Laboratory	Laboratory technicians	More than 5 years	More than 5 years	Negative	Target Not Detected	Beira Central Hospital	Positive	Negative	Positive	Yes	2	Once
172	Female	40	Single	Laboratory	Auxiliary	More than 5 years	More than 5 years	Negative	Target Not Detected	Beira Central Hospital	Positive	Negative	Positive	No		None
173	Male	37	Married	Operating room	Auxiliary	More than 5 years	Lass than 1 year	Negative	Target Not Detected	Beira Central Hospital	Positive	Negative	Negative	No		Once
174	Male	25	Married	Operating room	Auxiliary	More than 5 years	1-5 years	Negative	Target Not Detected	Beira Central Hospital	Positive	Negative	Negative	Yes	1	None
175	Male	27	Married	Laboratory	Laboratory technicians	1-5 years	1-5 years	Negative	Target Not Detected	Beira Central Hospital	Positive	Negative	Negative	Yes	3	None
176	Male	37	Married	Other	Physicians	More than 5 years	1-5 years	Negative	Target Not Detected	Beira Central Hospital	Positive	Negative	Negative	Yes	1	None
177	Male	32	Married	Surgery hospitalizations	Physicians	Lass than 1 year	Lass than 1 year	Negative	Target Not Detected	Beira Central Hospital	Positive	Negative	Negative	Yes	3	Once
178	Male	66	Married	Surgery hospitalizations	Physicians	More than 5 years	More than 5 years	Negative	Target Not Detected	Beira Central Hospital	Positive	Negative	Negative	Yes	1	More than three times
179	Male	37	Married	Surgery hospitalizations	Physicians	More than 5 years	More than 5 years	Negative	Target Not Detected	Beira Central Hospital	Positive	Negative	Negative	Yes	3	Twice
180	Male	46	Married	Surgery hospitalizations	Physicians	More than 5 years	1-5 years	Negative	Target Not Detected	Beira Central Hospital	Positive	Negative	Negative	Doesn't know		Once
181	Male	41	Single	Surgery hospitalizations	Physicians	1-5 years	1-5 years	Negative	Target Not Detected	Beira Central Hospital	Positive	Negative	Negative	Yes	3	None
182	Male	35	Married	Surgery hospitalizations	Physicians	More than 5 years	1-5 years	Negative	Target Not Detected	Beira Central Hospital	Positive	Negative	Negative	Yes	2	Twice
183	Female	34	Married	Surgery hospitalizations	Nurse	1-5 years	1-5 years	Negative	Target Not Detected	Beira Central Hospital	Positive	Negative	Negative	Yes	1	Once
184	Female	51	Divorced	Surgery hospitalizations	Nurse	More than 5 years	1-5 years	Negative	Target Not Detected	Beira Central Hospital	Positive	Negative	Negative	Yes	2	Once
185	Male	23	Single	Surgery hospitalizations	Nurse	1-5 years	1-5 years	Negative	Target Not Detected	Beira Central Hospital	Negative	Negative	Negative	No		None
186	Male	34	Married	Other	Auxiliary	1-5 years	1-5 years	Negative	Target Not Detected	Beira Central Hospital	Positive	Negative	Positive	No		Twice
187	Male	27	Married	Other	Auxiliary	1-5 years	Lass than 1 year	Negative	Target Not Detected	Beira Central Hospital	Positive	Negative	Negative	Yes	3	None
188	Male	56	Married	Other	Auxiliary	More than 5 years	Lass than 1 year	Negative	Target Not Detected	Beira Central Hospital	Positive	Negative	Negative	No		None
189	Male	57	Married	Other	Auxiliary	More than 5 years	More than 5 years	Negative	Target Not Detected	Beira Central Hospital	Negative	Negative	Negative	No		More than three times
190	Male	48	Married	Other	Auxiliary	More than 5 years	1-5 years	Negative	Target Not Detected	Beira Central Hospital	Positive	Negative	Positive	Doesn't know		None
191	Male	46	Married	Other	Auxiliary	More than 5 years	1-5 years	Negative	Target Not Detected	Beira Central Hospital	Positive	Negative	Negative	Yes	2	Once
192	Female	57	Single	Other	Others	More than 5 years	1-5 years	Negative	Target Not Detected	Beira Central Hospital	Positive	Negative	Negative	Yes	2	None
193	Male	36	Married	Other	Others	More than 5 years	More than 5 years	Negative	Target Not Detected	Beira Central Hospital	Positive	Negative	Negative	No		More than three times
194	Male	52	Married	Other	Auxiliary	More than 5 years	1-5 years	Negative	36	Beira Central Hospital	Positive	Negative	Negative	No		Once
195	Male	69	Married	Other	Auxiliary	More than 5 years	1-5 years	Negative	Target Not Detected	Beira Central Hospital	Positive	Negative	Negative	Yes	2	None
196	Male	28	Married	Other	Laboratory technicians	1-5 years	1-5 years	Positive	224	Beira Central Hospital	Negative	Positive	Positive	No		None
197	Male	55	Married	Other	Physicians	More than 5 years	More than 5 years	Negative	Target Not Detected	Beira Central Hospital	Negative	Negative	Negative	No		None
198	Male	34	Married	Other	Others	More than 5 years	More than 5 years	Negative	Target Not Detected	Beira Central Hospital	Positive	Negative	Negative	Yes	3	Once
199	Female	29	Married	Other	Physicians	1-5 years	Lass than 1 year	Negative	Target Not Detected	Beira Central Hospital	Negative	Negative	Negative	No		Twice
200	Female	27	Married	Laboratory	Laboratory technicians	More than 5 years	More than 5 years	Negative	Target Not Detected	Beira Central Hospital	Positive	Negative	Negative	Yes	3	None
201	Male	38	Married	Orthopedic-hospitalization	Nurse	More than 5 years	More than 5 years	Negative	Target Not Detected	Beira Central Hospital	Negative	Negative	Negative	No		None
202	Male	42	Married	Orthopedic-hospitalization	Nurse	More than 5 years	1-5 years	Negative	Target Not Detected	Beira Central Hospital	Positive	Negative	Negative	No		None
203	Male	23	Single	Orthopedic-hospitalization	Nurse	1-5 years	1-5 years	Negative	Target Not Detected	Beira Central Hospital	Negative	Negative	Negative	No		None
204	Male	35	Married	Orthopedic-hospitalization	Auxiliary	More than 5 years	1-5 years	Negative	Target Not Detected	Beira Central Hospital	Negative	Negative	Negative	No		Twice
205	Female	31	Married	Orthopedic-hospitalization	Nurse	1-5 years	1-5 years	Negative	Target Not Detected	Beira Central Hospital	Positive	Negative	Negative	No		Once
206	Female	25	Single	Orthopedic-hospitalization	Nurse	1-5 years	1-5 years	Negative	Target Not Detected	Beira Central Hospital	Negative	Negative	Negative	No		Twice
207	Male	22	Single	Orthopedic-hospitalization	Nurse	1-5 years	1-5 years	Positive	517	Beira Central Hospital	Negative	Positive	Positive	No		Twice
208	Female	28	Married	Orthopedic-hospitalization	Nurse	1-5 years	1-5 years	Positive	3420	Beira Central Hospital	Negative	Positive	Positive	Yes	1	None
209	Male	35	Married	Orthopedic-hospitalization	Nurse	More than 5 years	More than 5 years	Negative	Target Not Detected	Beira Central Hospital	Negative	Negative	Negative	No		None
210	Male	59	Married	Orthopedic-hospitalization	Physicians	More than 5 years	More than 5 years	Negative	Target Not Detected	Beira Central Hospital	Negative	Negative	Negative	Yes	1	Once
211	Male	39	Married	Orthopedic-hospitalization	Nurse	More than 5 years	More than 5 years	Negative	Target Not Detected	Beira Central Hospital	Positive	Negative	Negative	No		Once
212	Male	25	Single	Orthopedic-hospitalization	Auxiliary	1-5 years	1-5 years	Negative	Target Not Detected	Beira Central Hospital	Negative	Negative	Negative	No		Twice
213	Female	39	Married	Laboratory	Laboratory technicians	More than 5 years	Lass than 1 year	Negative	Target Not Detected	Beira Central Hospital	Negative	Negative	Negative	No		None
214	Female	28	Widow	Orthopedic-hospitalization	Nurse	1-5 years	1-5 years	Positive	198	Beira Central Hospital	Negative	Positive	Positive	Doesn't know		Once
215	Female	30	Married	Orthopedic-hospitalization	Nurse	More than 5 years	More than 5 years	Negative	Target Not Detected	Beira Central Hospital	Negative	Negative	Negative	No		None
216	Female	29	Single	Orthopedic-hospitalization	Nurse	1-5 years	1-5 years	Negative	Target Not Detected	Beira Central Hospital	Negative	Negative	Negative	No		Once
217	Female	31	Married	Orthopedic-hospitalization	Nurse	More than 5 years	1-5 years	Negative	Target Not Detected	Beira Central Hospital	Negative	Negative	Negative	No		None
218	Male	26	Married	Orthopedic-hospitalization	Nurse	More than 5 years	More than 5 years	Negative	Target Not Detected	Beira Central Hospital	Negative	Negative	Negative	No		More than three times
219	Male	32	Single	Laboratory	Laboratory technicians	1-5 years	1-5 years	Negative	Target Not Detected	Beira Central Hospital	Positive	Negative	Negative	Doesn't know		None
220	Male	42	Married	Medicine-hospitalization	Physicians	More than 5 years	1-5 years	Negative	Target Not Detected	Beira Central Hospital	Positive	Negative	Negative	Yes	1	None
221	Male	52	Married	Other	Physicians	1-5 years	1-5 years	Negative	Target Not Detected	Beira Central Hospital	Negative	Negative	Negative	No		None
222	Female	32	Married	Other	Physicians	1-5 years	1-5 years	Negative	Target Not Detected	Beira Central Hospital	Positive	Negative	Negative	Yes	2	None
223	Male	48	Married	Other	Physicians	More than 5 years	More than 5 years	Negative	Target Not Detected	Beira Central Hospital	Positive	Negative	Negative	Yes	3	Once
224	Male	50	Married	Other	Physicians	More than 5 years	More than 5 years	Negative	Target Not Detected	Beira Central Hospital	Positive	Negative	Negative	Yes	2	Twice
225	Male	45	Married	Other	Physicians	1-5 years	1-5 years	Negative	Target Not Detected	Beira Central Hospital	Positive	Negative	Negative	Yes	1	None
226	Female	53	Divorced	Other	Nurse	More than 5 years	More than 5 years	Negative	Target Not Detected	Beira Central Hospital	Positive	Negative	Positive	Yes	1	Once
227	Female	49	Divorced	Other	Others	More than 5 years	More than 5 years	Negative	Target Not Detected	Beira Central Hospital	Positive	Negative	Negative	No		Three times
228	Female	53	Widow	Other	Nurse	More than 5 years	More than 5 years	Negative	Target Not Detected	Beira Central Hospital	Positive	Negative	Negative	Doesn't know		Twice
229	Female	59	Widow	Other	Auxiliary	More than 5 years	More than 5 years	Negative	Target Not Detected	Beira Central Hospital	Positive	Negative	Negative	No		None
230	Male	56	Married	Other	Nurse	More than 5 years	More than 5 years	Negative	Target Not Detected	Beira Central Hospital	Positive	Negative	Negative	No		Twice
231	Female	31	Married	Other	Nurse	1-5 years	1-5 years	Negative	Target Not Detected	Beira Central Hospital	Positive	Negative	Negative	No		Once
232	Female	36	Married	Other	Others	More than 5 years	More than 5 years	Negative	Target Not Detected	Beira Central Hospital	Positive	Negative	Negative	No		Once
233	Female	49	Single	Other	Auxiliary	More than 5 years	More than 5 years	Negative	Target Not Detected	Beira Central Hospital	Positive	Negative	Negative	Doesn't know		None
234	Male	27	Single	Other	Auxiliary	1-5 years	Lass than 1 year	Negative	Target Not Detected	Beira Central Hospital	Positive	Negative	Negative	No		None
235	Female	62	Divorced	Other	Auxiliary	More than 5 years	More than 5 years	Negative	Target Not Detected	Beira Central Hospital	Positive	Negative	Positive	Yes	2	Once
236	Female	60	Widow	Other	Auxiliary	More than 5 years	More than 5 years	Negative	Target Not Detected	Beira Central Hospital	Negative	Negative	Negative	No		None
237	Female	59	Married	Other	Auxiliary	More than 5 years	More than 5 years	Negative	Target Not Detected	Beira Central Hospital	Positive	Negative	Negative	No		Once
238	Male	60	Married	External consultations	Nurse	More than 5 years	More than 5 years	Negative	Target Not Detected	Beira Central Hospital	Positive	Negative	Negative	No		None
239	Female	52	Married	External consultations	Nurse	More than 5 years	More than 5 years	Negative	Target Not Detected	Beira Central Hospital	Positive	Negative	Negative	Yes	2	More than three times
240	Female	54	Married	External consultations	Nurse	More than 5 years	More than 5 years	Negative	Target Not Detected	Beira Central Hospital	Positive	Negative	Negative	No		None
241	Female	55	Married	External consultations	Auxiliary	More than 5 years	More than 5 years	Negative	Target Not Detected	Beira Central Hospital	Negative	Negative	Negative	Yes	2	More than three times
242	Female	36	Married	External consultations	Auxiliary	More than 5 years	More than 5 years	Negative	Target Not Detected	Beira Central Hospital	Positive	Negative	Negative	No		None
243	Female	32	Married	External consultations	Auxiliary	More than 5 years	More than 5 years	Negative	Target Not Detected	Beira Central Hospital	Positive	Negative	Negative	No		Once
244	Male	39	Single	External consultations	Auxiliary	More than 5 years	1-5 years	Negative	Target Not Detected	Beira Central Hospital	Positive	Negative	Negative	No		None
245	Female	54	Widow	External consultations	Nurse	More than 5 years	More than 5 years	Negative	Target Not Detected	Beira Central Hospital	Positive	Negative	Positive	Yes	2	None
246	Female	56	Married	External consultations	Nurse	More than 5 years	More than 5 years	Negative	Target Not Detected	Beira Central Hospital	Negative	Negative	Negative	No		More than three times
247	Female	34	Married	External consultations	Nurse	1-5 years	Lass than 1 year	Negative	Target Not Detected	Beira Central Hospital	Positive	Negative	Negative	Yes	2	None
248	Female	57	Widow	External consultations	Nurse	More than 5 years	More than 5 years	Negative	Target Not Detected	Beira Central Hospital	Positive	Negative	Negative	No		More than three times
249	Female	44	Married	Other	Auxiliary	More than 5 years	More than 5 years	Negative	Target Not Detected	Beira Central Hospital	Positive	Negative	Positive	No		None
250	Female	34	Married	Orthopedic-hospitalization	Auxiliary	More than 5 years	More than 5 years	Negative	Target Not Detected	Beira Central Hospital	Positive	Negative	Negative	No		None
252	Female	58	Widow	External consultations	Auxiliary	More than 5 years	1-5 years	Negative	Target Not Detected	Beira Central Hospital	Positive	Negative	Negative	No		None
253	Female	39	Married	External consultations	Auxiliary	More than 5 years	More than 5 years	Negative	Target Not Detected	Beira Central Hospital	Negative	Negative	Negative	No		None
254	Female	31	Married	External consultations	Auxiliary	More than 5 years	More than 5 years	Negative	Target Not Detected	Beira Central Hospital	Negative	Negative	Negative	No		None
255	Female	39	Married	External consultations	Nurse	More than 5 years	1-5 years	Negative	Target Not Detected	Beira Central Hospital	Positive	Negative	Negative	No		Once
256	Female	28	Married	Emergency Services - Adults	Nurse	1-5 years	1-5 years	Negative	Target Not Detected	Chingussura Health facility	Negative	Negative	Negative	No		None
257	Male	41	Married	External consultations	Others	More than 5 years	More than 5 years	Negative	Target Not Detected	Chingussura Health facility	Positive	Negative	Negative	No		Twice
258	Female	39	Married	Other	Physicians	More than 5 years	Lass than 1 year	Negative	Target Not Detected	Chingussura Health facility	Positive	Negative	Negative	No		None
259	Male	39	Single	External consultations	Nurse	More than 5 years	Lass than 1 year	Negative	Target Not Detected	Chingussura Health facility	Positive	Negative	Negative	No		None
260	Male	33	Married	External consultations	Others	More than 5 years	Lass than 1 year	Negative	Target Not Detected	Chingussura Health facility	Negative	Negative	Negative	Yes	3	None
261	Male	26	Single	External consultations	Others	1-5 years	1-5 years	Negative	Target Not Detected	Chingussura Health facility	Positive	Negative	Negative	No		None
262	Female	50	Single	External consultations	Nurse	More than 5 years	More than 5 years	Negative	Target Not Detected	Chingussura Health facility	Positive	Negative	Negative	Yes	1	None
263	Male	31	Married	External consultations	Nurse	More than 5 years	1-5 years	Negative	Target Not Detected	Chingussura Health facility	Positive	Negative	Negative	Yes	2	None
265	Male	28	Married	Emergency Services - Adults	Nurse	1-5 years	1-5 years	Negative	Target Not Detected	Chingussura Health facility	Positive	Negative	Negative	No		Twice
266	Female	52	Married	Emergency Services - Adults	Auxiliary	More than 5 years	More than 5 years	Negative	Target Not Detected	Chingussura Health facility	Positive	Negative	Negative	No		None
267	Female	41	Married	Laboratory	Laboratory technicians	More than 5 years	More than 5 years	Negative	Target Not Detected	Chingussura Health facility	Positive	Negative	Negative	No		None
268	Female	26	Single	Laboratory	Nurse	1-5 years	1-5 years	Negative	Target Not Detected	Chingussura Health facility	Negative	Negative	Negative	No		None
269	Female	47	Married	External consultations	Nurse	More than 5 years	Lass than 1 year	Positive	Target Not Detected	Chingussura Health facility	Negative	Positive	Positive	Yes	1	None
273	Female	25	Single	External consultations	Nurse	1-5 years	Lass than 1 year	Negative	Target Not Detected	Nhaconjo Health facility	Positive	Positive	Negative	Yes	1	None
274	Female	50	Single	External consultations	Nurse	More than 5 years	More than 5 years	Negative	Target Not Detected	Nhaconjo Health facility	Positive	Negative	Negative	No		More than three times
275	Male	48	Widow	External consultations	Others	More than 5 years	More than 5 years	Negative	Target Not Detected	Nhaconjo Health facility	Negative	Negative	Negative	No		More than three times
276	Female	40	Married	External consultations	Auxiliary	More than 5 years	More than 5 years	Negative	Target Not Detected	Nhaconjo Health facility	Positive	Negative	Negative	No		None
277	Female	35	Married	External consultations	Nurse	More than 5 years	1-5 years	Negative	Target Not Detected	Nhaconjo Health facility	Negative	Negative	Negative	Yes	1	More than three times
278	Female	36	Married	Laboratory	Auxiliary	More than 5 years	1-5 years	Negative	Target Not Detected	Nhaconjo Health facility	Positive	Negative	Positive	No		Once
279	Female	42	Married	External consultations	Others	More than 5 years	More than 5 years	Negative	Target Not Detected	Nhaconjo Health facility	Positive	Negative	Negative	No		Twice
280	Female	43	Widow	External consultations	Auxiliary	More than 5 years	More than 5 years	Negative	Target Not Detected	Nhaconjo Health facility	Positive	Negative	Negative	No		None
281	Female	54	Married	Laboratory	Laboratory technicians	More than 5 years	More than 5 years	Negative	Target Not Detected	Nhaconjo Health facility	Positive	Negative	Positive	No		None
282	Male	57	Married	External consultations	Others	More than 5 years	More than 5 years	Negative	Target Not Detected	Nhaconjo Health facility	Positive	Negative	Negative	No		None
283	Female	25	Single	External consultations	Nurse	Lass than 1 year	Lass than 1 year	Negative	Target Not Detected	Nhaconjo Health facility	Negative	Negative	Negative	No		Once
284	Male	38	Married	External consultations	Others	More than 5 years	More than 5 years	Negative	Target Not Detected	Nhaconjo Health facility	Negative	Negative	Negative	No		None
285	Female	46	Single	External consultations	Auxiliary	More than 5 years	Lass than 1 year	Negative	Target Not Detected	Nhaconjo Health facility	Positive	Negative	Negative	No		None
286	Female	50	Single	Emergency Services - Adults	Nurse	More than 5 years	More than 5 years	Negative	Target Not Detected	Nhaconjo Health facility	Positive	Negative	Negative	No		None
287	Female	45	Single	External consultations	Nurse	More than 5 years	1-5 years	Negative	Target Not Detected	Nhaconjo Health facility	Positive	Negative	Negative	Yes	1	Once
288	Female	32	Married	Other	Others	More than 5 years	More than 5 years	Negative	Target Not Detected	Ponta Gea Health facility	Negative	Negative	Negative	No		Once
290	Female	44	Married	External consultations	Others	More than 5 years	1-5 years	Negative	Target Not Detected	Ponta Gea Health facility	Positive	Negative	Positive	No		None
291	Male	38	Married	Emergency Services - Adults	Auxiliary	1-5 years	Lass than 1 year	Negative	Target Not Detected	Ponta Gea Health facility	Positive	Negative	Negative	Yes	2	Once
292	Female	42	Married	Gynecology/obstetrics hospitalizations	Nurse	More than 5 years	1-5 years	Negative	Target Not Detected	Ponta Gea Health facility	Positive	Negative	Negative	No		Once
293	Female	45	Widow	Gynecology/obstetrics hospitalizations	Nurse	More than 5 years	More than 5 years	Negative	Target Not Detected	Ponta Gea Health facility	Negative	Negative	Negative	No		Twice
294	Male	42	Married	External consultations	Auxiliary	More than 5 years	More than 5 years	Negative	Target Not Detected	Ponta Gea Health facility	Positive	Negative	Negative	No		None
295	Female	38	Single	Gynecology/obstetrics hospitalizations	Auxiliary	More than 5 years	More than 5 years	Negative	Target Not Detected	Ponta Gea Health facility	Negative	Negative	Negative	No		More than three times
296	Male	58	Married	Other	Nurse	More than 5 years	1-5 years	Negative	Target Not Detected	Ponta Gea Health facility	Positive	Negative	Negative	No		None
297	Male	37	Married	Other	Physicians	More than 5 years	1-5 years	Positive	7404	Ponta Gea Health facility	Negative	Positive	Positive	Yes	2	More than three times
298	Female	38	Married	Emergency Services - Adults	Auxiliary	More than 5 years	1-5 years	Negative	Target Not Detected	Ponta Gea Health facility	Positive	Negative	Negative	No		Once
299	Female	30	Married	Emergency Services - Adults	Physicians	1-5 years	1-5 years	Negative	Target Not Detected	Ponta Gea Health facility	Negative	Negative	Negative	No		None
300	Female	39	Married	Laboratory	Auxiliary	More than 5 years	1-5 years	Negative	Target Not Detected	Ponta Gea Health facility	Negative	Negative	Negative	No		None
301	Female	60	Married	External consultations	Nurse	More than 5 years	More than 5 years	Negative	Target Not Detected	Ponta Gea Health facility	Negative	Negative	Negative	No		Once
302	Female	36	Married	External consultations	Others	More than 5 years	More than 5 years	Negative	Target Not Detected	Ponta Gea Health facility	Positive	Negative	Negative	No		Three times
303	Female	27	Married	External consultations	Auxiliary	More than 5 years	Lass than 1 year	Negative	Target Not Detected	Ponta Gea Health facility	Negative	Negative	Negative	No		None
304	Female	21	Single	External consultations	Others	Lass than 1 year	Lass than 1 year	Negative	Target Not Detected	Ponta Gea Health facility	Negative	Negative	Negative	No		None
306	Female	22	Single	External consultations	Others	1-5 years	1-5 years	Negative	Target Not Detected	Ponta Gea Health facility	Negative	Negative	Negative	No		None
307	Female	28	Married	External consultations	Others	1-5 years	1-5 years	Negative	Target Not Detected	Ponta Gea Health facility	Negative	Negative	Negative	No		None
308	Male	32	Married	External consultations	Auxiliary	Lass than 1 year	Lass than 1 year	Negative	Target Not Detected	Ponta Gea Health facility	Positive	Negative	Negative	No		None
309	Male	40	Married	External consultations	Physicians	More than 5 years	More than 5 years	Negative	Target Not Detected	Ponta Gea Health facility	Negative	Negative	Negative	Yes	2	None
310	Female	38	Single	External consultations	Auxiliary	More than 5 years	More than 5 years	Negative	Target Not Detected	Ponta Gea Health facility	Positive	Negative	Negative	No		Once
311	Female	33	Married	External consultations	Auxiliary	More than 5 years	1-5 years	Negative	Target Not Detected	Ponta Gea Health facility	Positive	Negative	Negative	No		Once
312	Female	26	Married	Emergency Services - Adults	Physicians	1-5 years	Lass than 1 year	Negative	Target Not Detected	Ponta Gea Health facility	Negative	Negative	Negative	No		None
313	Female	39	Married	Emergency Services - Adults	Nurse	More than 5 years	More than 5 years	Negative	Target Not Detected	Ponta Gea Health facility	Positive	Negative	Negative	No		More than three times
314	Male	37	Married	Laboratory	Auxiliary	More than 5 years	Lass than 1 year	Negative	Target Not Detected	Ponta Gea Health facility	Negative	Negative	Negative	No		None
315	Male	25	Single	Emergency Services - Adults	Others	Lass than 1 year	Lass than 1 year	Positive	70	Ponta Gea Health facility	Negative	Positive	Positive	No		None
316	Female	39	Widow	Laboratory	Auxiliary	More than 5 years	More than 5 years	Negative	Target Not Detected	Ponta Gea Health facility	Negative	Negative	Negative	No		Three times
317	Female	33	Married	Gynecology/obstetrics hospitalizations	Nurse	More than 5 years	Lass than 1 year	Negative	Target Not Detected	Ponta Gea Health facility	Positive	Negative	Negative	Yes	1	None
319	Male	30	Married	Other	Others	More than 5 years	More than 5 years	Positive	2751	Ponta Gea Health facility	Positive	Positive	Positive	No		Once
321	Female	42	Married	External consultations	Auxiliary	More than 5 years	1-5 years	Negative	Target Not Detected	Ponta Gea Health facility	Positive	Negative	Negative	Yes	1	None
322	Female	47	Widow	Emergency Services - Adults	Auxiliary	More than 5 years	More than 5 years	Negative	Target Not Detected	Ponta Gea Health facility	Negative	Positive	Negative	No		None
323	Female	57	Married	External consultations	Nurse	More than 5 years	1-5 years	Negative	Target Not Detected	Ponta Gea Health facility	Positive	Negative	Negative	No		Three times
324	Female	33	Married	External consultations	Auxiliary	1-5 years	1-5 years	Negative	Target Not Detected	Ponta Gea Health facility	Positive	Negative	Negative	No		None
